# Supplementary material for: Preliminary Effectiveness of 360° Immersive Virtual Reality for the Acquisition of Empathy-Related Skills in Physiotherapy Students: A Quasi-Experimental Study
Source: Med Sci Educ. 2026 Jan 5;36(2):725–35. doi: 10.1007/s40670-025-02476-8 (PMC13197539; doi:10.1007/s40670-025-02476-8)
Supplement: Supplementary file 1 — (XLSX 37.1 KB) [file 40670_2025_2476_MOESM1_ESM.xlsx]

## Sheet: Jefferson POST
NUMERO	Edad	Sexo (1= mujer; 2= hombre)	Spanish Level (0=B2; 1=C1-C2; 2=bilingüe)	Item 1 PRE	Item 2 PRE	Item 3 PRE	Item 4 PRE	Item 5 PRE	Item 6 PRE	Item 7 PRE	Item 8 PRE	Item 9 PRE	Item 10 PRE	Item 11 PRE	Item 12 PRE	Item 13 PRE	Item 14 PRE	Item 15 PRE	Item 16 PRE	Item 17 PRE	Item 18 PRE	Item 19 PRE2	Item 20 PRE	TOTAL SCORE PRE	item 1 POST	item 2 POST	item 3 POST	item 4 POST	item 5 POST	item 6 POST	item 7 POST	item 8 POST	item 9 POST	item 10 POST	item 11 POST	item 12 POST	item 13 POST	item 14 POST	item 15 POST	item 16 POST	item 17 POST	item 18 POST	item 19 POST	item 20 POST	TOTAL SCORE POST
040	25	2	1	1	7	2	7	5	1	1	1	7	7	1	1	7	1	7	7	7	4	1	7	82	1	7	2	7	5	1	1	1	7	7	1	1	7	1	7	7	7	4	1	7	82
042	24	2	2	2	6	3	7	3	2	4	1	7	5	1	1	7	1	1	4	6	7	3	4	75	1	7	1	7	7	1	1	1	7	7	1	1	7	1	6	7	7	4	4	7	85
043	21	2	1	1	7	2	7	6	6	1	1	7	7	1	2	6	1	7	7	7	6	2	7	91	1	7	1	7	7	2	1	1	7	7	1	1	7	1	7	7	7	2	2	7	83
044	23	2	2	1	7	2	7	5	1	1	1	7	7	1	1	7	1	7	7	7	3	1	7	81	1	7	1	7	5	1	1	1	7	7	1	1	7	1	7	7	7	3	1	7	80
045	22	2	2	2	7	3	7	3	2	1	1	6	5	3	2	7	1	4	4	5	5	7	6	81	1	5	3	7	3	2	2	2	6	5	3	2	7	2	5	5	6	4	7	7	84
048	24	2	1	2	5	2	6	5	2	3	2	6	6	3	2	7	2	5	6	6	3	2	7	82	1	7	1	7	7	2	3	1	7	7	6	1	7	1	7	6	7	4	2	7	91
049	24	2	2	7	7	4	6	6	2	4	1	5	7	2	2	7	1	7	2	4	3	2	7	86	1	7	3	6	6	2	2	1	2	7	1	1	7	1	7	7	6	6	1	7	81
050	21	1	2	1	7	3	7	5	1	1	1	7	7	1	1	7	1	7	7	5	4	2	7	82	1	7	4	7	6	2	7	1	6	7	1	1	7	7	7	7	6	5	4	7	100
054	21	1	1	1	7	4	7	7	4	1	1	7	4	1	1	7	1	7	7	7	7	5	7	93	4	7	1	7	7	4	7	1	7	7	1	1	7	1	7	6	7	4	7	7	100
066	24	2	0	6	7	6	7	6	1	1	2	7	6	2	7	7	1	7	6	6	6	2	6	99	7	6	6	6	6	1	2	7	7	6	2	1	7	1	7	6	6	2	2	7	95
068	21	1	0	1	7	1	7	6	5	1	1	7	7	1	2	7	1	7	7	6	5	4	7	90	1	7	1	7	6	3	4	1	7	7	3	7	7	1	6	7	7	4	3	7	96
070	23	2	1	5	7	2	7	4	1	1	7	4	6	1	7	7	1	7	6	5	4	1	5	88	5	6	7	4	5	7	4	5	6	4	4	5	6	5	7	6	5	5	5	5	106
072	21	1	1	1	7	3	7	5	1	1	1	7	7	1	1	7	1	7	7	7	3	1	7	82	1	7	3	7	7	2	1	1	7	7	1	1	7	1	7	7	7	3	2	7	86
073	22	2	2	1	7	3	7	7	3	1	1	7	7	1	1	7	1	7	7	7	6	2	7	90	1	7	3	7	7	2	1	1	7	7	1	1	7	1	7	7	7	2	2	7	85
074	23	1	2	1	7	4	7	7	4	1	1	7	7	1	1	7	1	7	7	7	7	1	7	92	1	7	4	7	7	4	1	1	4	7	1	1	7	1	6	7	5	7	1	5	84
075	23	1	2	1	7	6	6	7	3	1	1	6	6	1	1	6	2	5	7	7	6	4	7	90	1	7	1	7	6	2	1	1	7	7	1	1	7	1	7	7	7	3	4	7	85
076	21	1	2	1	7	2	7	6	1	1	1	7	7	1	1	6	1	7	7	7	4	3	7	84	1	7	2	7	6	1	1	1	7	7	1	1	7	1	7	7	6	3	6	7	86
077	25	2	2	1	7	5	7	7	4	3	1	4	7	1	1	6	1	6	6	6	3	1	7	84	1	7	4	7	7	4	1	1	5	7	1	1	7	1	6	7	4	3	1	7	82
078	29	2	2	1	7	3	5	2	1	1	1	7	4	1	1	7	1	6	7	5	7	1	7	75	1	7	3	7	7	7	1	1	5	7	1	7	7	1	7	7	7	3	1	7	94
080	20	1	2	1	7	1	7	5	2	1	1	7	7	1	1	7	1	7	7	7	4	1	7	82	1	7	1	7	5	2	1	1	7	7	1	1	7	1	7	7	7	4	1	7	82
081	23	1	0	1	7	3	7	6	3	4	1	7	7	1	2	7	1	7	7	6	6	2	7	92	1	7	1	7	7	1	1	1	7	7	1	7	7	1	7	7	7	6	3	7	93
082	26	1	2	1	7	1	7	5	1	1	1	7	6	1	1	7	1	7	7	6	5	1	7	80	1	7	5	7	6	4	1	1	7	7	1	7	7	1	7	7	7	6	1	7	97
083	24	2	2	1	7	2	6	6	1	1	1	7	6	1	6	6	1	7	7	6	5	2	7	86	1	7	2	7	7	2	1	1	7	7	1	7	6	1	7	7	6	5	4	7	93
084	59	2	0	1	7	1	7	7	1	7	1	7	7	1	7	7	7	7	7	7	6	1	7	103	1	7	1	7	7	1	7	1	7	7	1	1	7	1	7	7	7	6	1	7	91
085	27	1	1	1	7	2	7	6	1	1	1	7	7	1	1	7	1	7	7	7	2	1	7	81	1	7	1	7	6	1	1	1	7	7	1	1	7	1	7	7	7	2	1	7	80
086	24	2	1	1	7	5	7	6	5	2	1	6	6	2	2	6	1	6	6	5	5	3	6	88	1	7	3	7	7	5	1	1	7	7	1	1	7	1	7	7	7	2	2	7	88
087	21	1	2	1	7	3	5	4	3	1	1	5	5	2	1	6	1	7	7	5	5	2	7	78	1	7	6	6	4	4	1	1	6	6	1	1	6	1	7	7	6	5	1	7	84
088	20	1	1	1	7	5	7	5	5	1	1	6	5	1	5	6	1	7	5	6	4	4	6	88	1	7	5	7	4	4	1	1	6	6	1	1	7	1	6	7	5	5	4	7	86
089	28	1	2	7	6	2	7	6	1	1	1	7	7	1	1	7	1	1	7	7	6	1	7	84	7	7	1	7	7	1	1	1	7	7	1	1	7	1	1	7	7	2	1	7	81
090	21	2	1	7	7	1	5	5	2	1	1	4	5	1	1	7	1	6	5	1	1	2	6	69	6	5	2	6	5	4	5	2	6	5	3	3	7	2	5	5	3	5	5	5	89
091	20	1	2	1	7	6	6	4	2	2	6	7	6	3	1	6	1	7	6	6	4	2	7	90	1	7	6	6	5	2	1	7	7	6	2	7	6	1	7	6	6	2	2	7	94
092	23	1	2	7	6	2	6	4	2	1	1	6	5	1	7	6	1	7	7	5	5	1	7	87	1	6	2	6	6	2	1	1	6	6	1	1	6	1	6	7	6	5	1	7	78
093	22	2	2	7	5	6	5	7	5	4	5	7	6	5	5	5	6	7	4	6	3	4	7	109	1	6	1	7	7	4	6	2	7	7	7	3	7	7	2	6	3	1	1	7	92
094	20	2	1	1	7	6	6	6	1	1	1	7	7	1	1	7	1	6	7	5	5	3	7	86	1	7	1	6	6	1	1	1	7	7	1	1	7	1	7	7	6	2	4	7	81
095	22	2	2	1	7	2	6	7	2	3	1	6	7	1	1	6	1	5	7	6	6	3	6	84	1	7	2	7	7	2	2	1	6	7	2	7	6	2	5	7	7	4	2	5	89
096	23	2	2	1	7	3	6	3	5	1	1	5	7	2	1	6	1	6	7	6	5	1	6	80	1	7	3	7	2	4	1	1	6	7	1	1	7	1	6	7	6	4	1	7	80
097	21	2	2	1	7	2	6	7	2	1	1	6	6	1	1	6	2	7	6	6	4	2	7	81	1	7	2	7	6	2	1	1	7	7	1	1	7	1	7	7	7	2	1	7	82
098	21	1	2	1	7	5	5	6	2	1	1	7	6	1	1	7	1	6	7	7	1	3	7	82	1	6	4	6	6	2	1	1	7	7	1	1	6	1	6	7	6	1	3	7	80
099	21	1	2	1	7	2	7	7	3	3	1	7	7	1	1	7	1	7	7	4	5	5	7	90	1	7	3	7	7	4	4	1	5	7	1	1	7	1	7	7	6	6	4	7	93
100	20	2	2	1	7	1	7	7	1	1	1	7	7	1	1	7	1	7	7	7	4	4	7	86	1	7	1	7	7	1	1	1	7	7	1	1	7	1	7	7	7	4	4	7	86
101	26	2	2	1	7	1	7	7	1	1	1	7	7	1	1	7	1	7	7	7	4	4	7	86	1	7	1	7	7	1	1	1	7	7	1	1	7	1	7	7	7	4	4	7	86
102	27	2	2	1	6	2	7	4	1	2	1	6	2	1	2	7	1	7	7	4	4	2	7	74	2	6	2	6	4	2	4	1	6	5	1	1	7	1	7	6	5	4	2	7	79
103	21	1	2	1	6	2	7	4	2	1	1	6	7	2	1	6	1	7	7	2	6	1	7	77	1	7	2	7	6	2	1	2	7	7	1	7	7	1	7	7	5	4	1	7	89
104	29	2	2	1	7	1	7	3	1	1	1	7	7	1	1	7	1	7	7	7	7	2	7	83	1	7	1	7	3	1	1	1	7	7	1	1	7	1	7	7	7	7	2	7	83
105	38	2	2	1	6	4	6	5	5	3	2	3	6	1	2	5	2	5	6	5	6	2	7	82	1	7	3	7	6	2	1	1	6	7	1	1	7	1	6	7	6	3	2	7	82
106	25	2	2	2	6	2	6	6	2	3	3	6	6	2	2	6	2	4	5	6	6	4	6	85	2	6	2	6	6	2	2	2	6	6	2	2	6	2	4	6	6	6	4	6	84
107	23	2	2	6	7	5	6	2	4	1	2	7	6	2	2	5	1	6	6	4	4	3	7	86	1	5	5	6	2	3	1	1	7	5	2	1	5	2	7	6	5	4	3	7	78
108	25	1	2	1	7	2	7	7	3	1	1	7	7	1	1	7	1	5	7	7	4	3	7	86	1	7	3	7	7	3	1	1	7	7	1	1	7	1	5	7	7	5	4	7	89
109	25	1	2	1	7	5	7	6	2	3	1	6	7	1	7	7	1	7	7	6	5	5	7	98	1	7	6	7	7	2	2	7	7	7	1	6	6	1	7	7	7	3	6	7	104
112	20	1	2	1	7	1	7	7	1	1	1	7	7	1	1	7	1	7	7	7	4	2	1	78	1	7	1	7	7	1	1	1	7	7	1	1	7	1	7	7	7	4	2	7	84
113	20	1	2	1	7	1	7	7	1	1	1	7	7	1	1	7	1	7	7	7	4	2	7	84	1	7	1	7	7	1	1	1	7	7	1	1	7	1	7	7	7	4	2	7	84
114	20	2	1	1	7	5	6	5	3	1	1	6	7	3	4	4	3	6	5	4	6	4	7	88	1	6	4	5	5	4	4	1	6	7	2	3	6	5	7	5	7	6	4	7	95
115	22	1	0	1	7	2	7	4	3	1	1	7	7	1	1	7	1	6	7	7	4	3	7	84	1	7	1	7	3	2	1	1	7	7	1	1	7	1	3	7	3	3	3	7	73
116	24	2	0	7	7	2	7	5	2	1	1	7	7	1	1	7	1	7	7	6	1	1	7	85	1	7	1	7	7	1	1	1	7	7	1	7	1	1	7	7	7	1	1	7	80
118	22	1	1	1	7	2	7	5	2	2	2	7	6	2	2	6	2	6	6	7	3	2	7	84	2	7	1	7	6	1	1	1	7	7	1	7	7	1	7	7	7	2	1	7	87
119	27	2	0	7	6	3	4	3	4	4	4	3	4	4	4	4	3	4	4	3	4	4	4	80	7	7	4	6	6	5	6	5	6	5	5	6	5	5	6	4	6	6	5	3	108
120	22	2	0	1	7	6	7	3	2	1	2	7	7	1	1	5	1	6	7	4	7	1	6	82	1	7	6	7	3	3	1	1	7	6	1	7	7	1	5	6	4	6	1	6	86
121	23	2	0	5	5	2	6	6	3	2	5	5	4	3	5	5	1	4	6	4	4	6	6	87	6	5	3	5	6	3	6	6	5	5	3	3	6	5	5	6	5	4	4	5	96
122	38	2	1	2	7	2	6	6	1	1	1	5	6	2	2	5	1	6	6	6	4	1	6	76	1	7	2	6	6	2	6	2	6	6	2	2	6	2	6	6	6	5	2	6	87
123	21	1	0	1	6	1	5	7	3	5	2	5	6	2	1	6	1	7	7	5	5	3	7	85	1	6	2	7	7	1	5	1	5	7	1	1	7	1	2	7	7	5	4	7	84
124	22	1	0	1	7	5	7	6	4	1	7	7	6	2	1	7	1	2	7	6	6	2	5	90	7	7	2	7	7	3	1	7	5	6	1	2	6	1	3	6	6	6	2	6	91
127	21	1	0	1	7	2	7	7	2	1	1	3	7	1	5	4	3	2	6	2	2	7	7	77	1	7	3	7	6	4	2	1	7	2	7	1	2	6	7	1	7	2	2	7	82
128	22	1	0	1	7	3	7	6	2	4	1	4	5	2	4	7	4	3	5	5	7	2	5	84	1	7	1	7	7	2	5	2	2	7	2	3	7	1	3	4	5	7	3	4	80
129	21	2	0	1	7	2	7	6	2	1	1	6	6	1	1	6	2	6	7	7	4	1	6	80	7	7	3	6	6	2	2	1	2	6	4	2	6	3	6	6	6	4	4	6	89
130	22	2	0	1	7	5	7	5	5	1	1	5	7	1	1	7	1	5	7	6	4	3	7	86	1	7	6	7	6	2	1	1	6	7	1	1	7	1	7	7	7	5	2	7	89
131	26	1	0	1	7	4	7	5	2	1	6	6	6	1	1	7	1	3	7	7	5	1	7	85	1	7	6	7	7	3	1	7	7	7	1	6	7	1	3	7	7	5	2	7	99
132	24	2	1	1	5	2	7	5	2	2	2	5	4	2	3	6	3	5	3	3	5	2	6	73	1	6	1	7	6	1	1	1	6	7	1	1	6	1	6	7	7	5	1	7	79
134	23	1	0	2	6	4	7	5	3	5	2	4	6	4	7	7	2	6	5	6	7	2	7	97	1	6	4	7	6	3	1	3	5	7	6	7	7	4	7	6	6	6	4	7	103
135	22	2	0	6	7	4	7	7	1	5	1	5	7	2	1	7	1	3	6	6	6	6	4	92	6	6	6	7	7	7	7	3	6	6	4	5	6	5	6	7	6	6	6	7	119
136	22	2	0	1	7	1	7	7	1	1	1	7	7	1	1	7	1	7	7	7	5	2	7	85	7	7	1	7	7	3	1	1	7	7	7	7	7	1	7	7	7	7	3	7	108
137	21	2	0	1	7	2	7	7	1	1	1	7	7	2	1	7	1	7	7	7	7	4	7	91	1	7	3	7	7	3	1	2	7	7	2	7	6	1	1	7	7	2	5	7	90
138	25	2	0	1	7	1	7	7	1	1	1	7	7	1	1	7	1	7	7	7	6	1	7	85	1	7	1	7	7	1	1	1	7	7	1	1	7	1	7	7	7	7	1	7	86
139	26	1	0	1	5	5	6	5	2	3	1	4	6	1	2	6	2	5	6	6	4	4	6	80	1	5	3	6	5	2	2	1	5	6	1	3	6	1	1	7	5	5	4	6	75
141	20	1	0	1	7	4	7	7	3	1	1	6	6	5	1	6	1	1	7	6	4	2	7	83	1	7	4	7	7	1	1	1	7	7	4	1	6	1	1	7	7	1	3	7	81
142	23	2	0	1	7	5	7	6	4	1	1	4	7	4	1	6	1	1	7	7	4	3	7	84	1	7	7	6	5	7	2	1	4	6	4	1	7	1	3	7	6	4	2	7	88
143	22	1	0	1	7	4	7	7	1	4	1	7	7	1	1	7	1	7	7	5	7	1	7	90	1	7	3	7	7	1	1	1	6	7	1	1	7	1	7	7	6	7	1	7	86
144	20	1	2	1	7	4	7	7	1	5	1	7	7	1	1	7	1	7	7	7	7	1	7	93	1	7	5	7	7	1	1	1	7	7	1	1	7	1	7	7	6	7	1	7	89
145	22	1	2	1	6	3	7	5	2	2	2	6	6	1	1	7	1	6	5	5	4	1	7	78	1	7	2	7	5	2	2	1	6	6	1	1	7	2	7	7	7	4	1	7	83
146	22	2	2	1	7	4	5	5	5	4	1	4	7	3	1	3	4	3	7	4	3	2	7	80	2	6	6	6	7	2	6	4	4	7	1	5	6	1	4	6	2	5	1	5	86
147	20	2	2	1	7	5	7	6	2	1	1	7	5	2	2	7	1	6	7	6	4	2	7	86	1	7	5	7	7	7	1	2	7	7	2	1	7	1	5	7	6	6	4	7	97
148	21	1	2	1	7	7	7	7	7	1	1	7	6	2	1	7	1	6	7	7	4	1	7	94	1	7	7	7	7	7	1	1	4	7	1	1	7	1	4	7	7	7	1	7	92
150	23	2	2	1	7	4	4	2	1	3	2	6	5	3	1	5	2	5	7	6	5	5	7	81	2	7	4	3	2	3	2	2	5	6	2	1	6	2	6	7	6	5	5	7	83
151	22	2	2	1	7	1	6	5	1	2	1	7	6	1	7	6	2	6	7	7	4	6	7	90	1	7	1	5	4	2	1	1	7	5	2	7	7	1	7	6	6	5	6	7	88
152	22	1	2	1	7	3	6	6	1	1	1	7	4	1	1	7	1	7	7	5	5	1	7	79	1	7	2	7	6	1	1	1	7	6	1	1	6	1	7	7	6	5	1	7	81
153	22	1	2	1	7	2	1	6	1	2	1	4	5	1	1	7	2	4	6	3	1	7	6	68	1	7	2	7	6	1	1	1	4	6	1	1	7	1	7	7	5	7	1	7	80
154	23	1	2	1	7	2	1	6	1	2	1	6	6	1	1	6	1	7	5	6	6	3	7	76	1	7	4	7	6	1	2	1	7	7	1	1	7	1	6	6	6	5	1	7	84
156	23	2	2	1	7	2	7	7	1	1	1	7	7	1	1	7	1	7	7	7	4	1	7	84	1	7	1	7	7	1	1	1	7	7	1	1	7	1	7	7	7	4	1	7	83
157	24	2	2	1	7	1	7	6	2	1	1	7	6	1	1	5	1	7	7	7	6	2	7	83	1	7	2	7	7	1	1	1	7	6	1	1	7	1	6	7	4	2	2	7	78
158	26	2	2	1	5	4	7	4	3	2	1	6	5	2	3	6	2	5	6	4	6	3	6	81	7	6	2	7	6	6	2	1	6	6	2	1	6	2	6	7	6	5	2	7	93
159	24	2	2	1	7	2	7	6	2	1	1	6	7	1	1	7	1	7	7	7	6	1	7	85	1	7	1	7	7	1	1	1	7	7	1	7	7	1	7	7	7	6	1	7	91
160	24	1	2	1	7	4	7	5	3	1	1	7	7	1	1	7	1	7	6	6	5	2	7	86	1	7	3	7	5	2	1	1	7	7	1	7	7	1	7	7	7	4	4	7	93
161	23	1	2	1	7	2	6	7	2	1	1	6	6	2	2	6	1	6	7	7	4	3	6	83	1	7	2	6	6	2	2	2	7	6	1	2	7	2	6	7	6	4	3	6	85
162	23	2	2	1	6	5	7	5	4	3	2	5	5	4	2	6	2	6	4	5	5	2	6	85	1	6	4	7	4	3	3	2	6	5	4	2	6	1	6	6	6	4	1	7	84
163	22	1	2	1	4	2	6	5	1	1	1	6	5	2	2	6	1	7	7	7	4	4	7	79	1	6	1	6	4	2	1	1	7	5	1	7	6	1	7	7	7	5	3	7	85
164	23	2	2	1	6	2	5	6	2	1	1	6	6	2	1	5	1	6	6	6	4	4	7	78	1	7	4	6	6	3	1	1	6	6	1	1	6	1	7	7	6	4	3	7	84
165	23	2	2	1	7	2	6	6	2	1	1	6	6	1	2	6	2	7	6	6	3	3	7	81	1	7	1	7	6	1	1	1	7	7	1	1	7	1	7	7	7	3	3	7	83
166	22	2	2	1	6	2	7	6	2	1	1	7	6	2	1	7	1	6	6	6	2	4	6	80	1	6	2	7	6	2	1	1	7	7	2	1	6	2	6	6	6	3	1	6	79
167	22	2	2	1	6	3	5	6	3	2	1	6	5	1	2	5	2	6	6	4	3	4	6	77	1	6	3	5	6	2	1	1	7	6	1	1	5	2	6	7	6	4	4	6	80
168	22	2	2	1	7	2	6	6	2	1	1	7	4	2	1	6	2	5	7	5	4	3	7	79	1	7	2	7	7	1	1	1	7	6	2	1	7	1	6	7	6	4	2	7	83
169	25	2	2	2	7	1	2	2	2	2	1	7	7	3	2	7	1	6	7	7	5	1	7	79	7	7	2	6	6	2	1	1	7	7	1	2	7	1	7	7	7	3	1	7	89
170	34	2	2	1	7	3	6	7	2	2	1	6	7	1	2	6	1	5	6	6	6	4	7	86	2	7	2	5	7	2	2	2	5	6	1	2	5	2	5	6	5	6	4	6	82
171	22	2	2	7	4	5	5	6	3	2	1	7	5	3	6	6	7	6	5	7	3	4	7	99	1	6	5	7	5	4	2	1	7	4	4	7	7	1	7	7	7	3	7	7	99
172	23	2	2	1	7	2	6	6	2	1	1	7	7	1	1	6	1	7	7	7	4	2	7	83	1	7	1	7	7	1	1	1	7	7	1	1	7	1	7	7	7	2	1	7	81
173	22	2	2	3	6	2	5	5	2	2	2	5	5	3	5	5	2	6	5	5	5	3	6	82	2	6	2	5	5	3	3	5	6	5	3	6	5	3	5	5	5	3	3	5	85
174	22	2	2	2	6	2	5	5	4	4	3	6	4	4	5	5	3	4	4	6	6	4	5	87	2	5	3	4	4	3	3	5	5	5	3	5	5	5	4	4	4	4	4	5	82
175	22	2	2	2	5	2	5	4	2	3	2	6	4	3	2	5	3	5	5	6	5	3	5	77	3	5	2	5	4	2	2	2	6	5	3	2	5	2	5	5	6	5	3	6	78
176	23	2	2	6	7	2	5	7	2	1	2	7	5	2	2	7	1	7	6	7	5	1	6	88	2	6	2	6	7	2	1	2	7	6	3	2	7	1	7	6	6	4	1	6	84
178	24	2	2	1	7	2	7	6	1	1	1	7	7	1	1	7	1	5	7	7	5	1	7	82	1	7	1	7	7	2	1	7	7	7	1	1	7	1	7	7	7	5	1	7	91
180	23	1	2	1	6	3	6	3	3	1	1	6	6	1	3	5	2	4	4	5	6	4	7	77	2	7	3	6	2	2	2	7	6	7	2	1	6	1	4	6	7	4	5	7	87
181	22	1	2	1	7	4	7	2	1	1	1	7	3	2	1	7	1	5	6	4	4	4	6	74	1	7	1	7	3	1	1	1	7	7	1	1	7	1	6	7	5	4	1	7	76
182	22	2	2	1	7	3	1	7	1	1	1	7	7	3	1	7	1	5	7	7	4	7	7	85	1	7	1	7	7	1	1	1	7	7	1	7	7	1	7	7	7	1	7	7	92
183	22	1	2	1	7	3	6	6	2	1	1	7	6	2	1	7	1	5	7	6	6	3	6	84	1	7	3	7	7	3	1	1	7	7	1	1	7	1	6	7	7	4	1	7	86
184	22	2	2	1	5	3	6	3	4	1	1	6	5	1	1	6	1	3	7	5	5	3	7	74	1	7	2	7	3	2	2	2	1	3	1	2	7	1	4	7	6	4	2	7	71
185	22	1	0	1	7	2	7	6	2	1	1	7	6	1	1	7	1	7	7	6	4	1	7	82	1	7	2	7	6	2	1	1	6	7	1	1	6	1	7	7	7	5	1	7	83
186	23	2	0	1	7	3	6	6	1	2	1	7	7	1	1	6	2	6	6	7	2	1	7	80	1	7	2	6	7	1	1	1	7	7	1	1	7	1	7	7	7	3	1	7	82
187	22	1	0	1	7	2	7	4	2	1	1	7	7	1	1	7	1	7	7	7	5	1	7	83	1	7	1	7	4	2	1	1	7	7	1	1	7	1	1	7	7	5	1	7	76
188	25	1	0	7	7	5	7	6	6	1	1	7	7	6	7	7	1	7	7	7	4	4	7	111	1	7	6	7	6	2	1	1	7	7	1	7	7	1	7	7	5	3	4	7	94
189	23	1	0	1	7	1	7	6	2	1	1	7	6	1	1	6	1	6	6	7	4	1	7	79	7	7	2	2	7	2	1	1	7	6	1	1	7	1	7	7	7	7	5	7	92
191	27	2	0	1	7	3	1	6	2	2	1	6	6	1	1	5	4	6	6	6	6	1	6	77	1	7	3	6	6	2	5	1	6	6	1	1	6	3	6	6	6	5	1	6	84
192	21	2	1	1	7	3	5	4	2	2	1	5	6	1	1	6	1	4	7	7	5	2	7	77	1	7	2	7	4	1	1	1	7	7	1	1	7	1	7	7	7	4	2	7	82
193	26	2	0	1	7	4	4	6	4	1	1	4	4	1	1	1	4	3	5	3	3	1	7	65	1	7	4	7	7	1	1	5	7	6	1	4	7	7	6	6	3	4	1	7	92
194	22	1	0	1	7	4	7	5	4	5	2	3	6	2	2	5	3	3	4	2	6	4	5	80	1	7	2	7	7	2	1	1	4	6	1	2	7	3	5	6	7	4	4	7	84
195	26	1	1	1	7	5	7	7	1	2	2	3	6	6	1	6	2	2	6	6	2	2	7	81	1	7	2	7	7	2	2	1	5	7	2	2	7	1	2	7	7	4	1	7	81
196	25	1	0	1	7	7	7	6	5	1	7	6	5	1	1	7	2	7	7	5	4	1	7	94	1	7	6	7	7	6	1	6	6	7	1	1	6	1	7	7	5	4	1	7	94
200	20	2	1	4	5	7	5	5	2	3	2	7	6	3	1	4	3	3	6	7	5	5	2	85	1	1	2	1	1	3	1	2	6	2	5	3	6	2	1	5	6	4	6	2	60
201	20	2	0	1	7	4	7	4	1	1	1	6	7	1	1	7	1	2	6	4	4	1	6	72	1	7	4	7	5	3	1	1	7	7	1	1	6	1	2	7	7	5	2	6	81
202	22	2	0	1	7	4	6	7	1	1	1	7	7	1	1	7	2	4	7	6	3	1	6	80	1	7	3	7	6	1	1	1	6	6	1	1	7	3	5	7	6	5	1	5	80
203	30	2	0	1	7	2	7	4	1	6	1	7	7	2	2	7	3	6	6	6	3	2	7	87	1	7	1	7	4	1	1	1	7	7	1	1	7	1	7	7	3	7	1	7	79
204	22	1	0	1	7	4	7	7	1	1	1	7	7	1	7	7	1	1	7	6	3	1	7	84	1	7	3	7	7	2	1	1	7	7	1	1	7	1	7	7	7	1	1	7	83
205	22	2	0	7	7	5	7	7	3	4	7	7	7	5	5	7	1	7	7	7	3	7	7	117	7	7	7	7	7	2	7	3	7	5	4	5	7	1	3	7	7	6	7	7	113
206	21	1	0	1	7	5	7	7	1	1	1	5	7	1	1	7	1	7	7	7	7	1	7	88	1	7	5	7	7	1	1	1	7	7	1	1	7	7	7	7	7	7	1	7	96
207	22	2	0	1	5	4	5	5	5	5	5	5	5	5	2	4	2	3	4	3	4	4	5	81	2	5	5	5	5	5	4	5	4	4	4	5	4	5	5	5	4	4	5	5	90
208	20	1	1	1	7	1	7	7	1	1	7	7	7	1	7	7	1	7	7	7	7	1	7	98	1	7	1	7	7	1	1	1	7	7	1	1	7	1	7	7	7	7	1	7	86
209	21	1		6	7	7	7	7	7	7	7	6	7	6	6	6	1	1	7	5	3	2	7	112	7	7	1	7	7	1	1	1	7	7	1	1	7	1	7	7	7	2	1	7	87
210	24	2		1	7	5	7	5	2	1	1	5	6	3	1	7	4	5	7	7	6	4	7	91	1	7	5	7	4	3	1	1	4	6	1	1	7	5	5	7	7	5	5	7	89
211	32	1		1	7	3	7	6	1	1	1	2	6	2	1	7	2	4	7	6	6	3	7	80	1	7	5	6	4	3	3	1	6	4	1	1	5	2	4	7	5	5	3	7	80
212	32	2		1	7	4	7	5	4	1	1	2	6	1	1	7	1	2	5	5	6	4	7	77	1	7	3	7	7	3	1	1	5	6	1	1	1	1	2	6	6	5	5	7	76
300	22	2		1	7	4	7	7	6	1	1	7	7	1	1	7	1	6	7	7	1	4	7	90	1	7	6	7	7	2	1	1	7	7	1	1	7	1	7	7	7	1	4	7	89
301	21	2		7	7	6	7	7	1	1	4	7	7	7	1	7	2	7	4	7	7	7	4	107	7	7	4	7	7	3	1	3	7	7	3	1	7	2	7	5	7	4	4	7	100
